# Supplementary material for: High-throughput engineering of a mammalian genome reveals building principles of methylation states at CG rich regions
Source: eLife. 2014 Sep 26;3:e04094. doi: 10.7554/eLife.04094 (PMC4381937; doi:10.7554/eLife.04094)
Supplement: Supplementary file 1. — List of external datasets used in this study. DOI: http://dx.doi.org/10.7554/eLife.04094.017 [file elife04094s001.xlsx]

## Sheet: Sheet1
Dataset	Cell type	Description	Laboratory	Reference
methylome	mES	Basepair resolution shotgun bisulfite methylation profiling of mouse embryonic stem cells	Schübeler	(Stadler et al. 2011)
methylome	mNP	Basepair resolution shotgun bisulfite methylation profiling of in vitro derived neuronal progenitors	Schübeler	(Stadler et al. 2011)
DNaseI	ES	DNaseI hypersensitive sequencing from ENCODE, replicates 1 and 2	ENCODE, Stamatoyannopoulos (UW)	ENCODE
methylome	hES	Basepair resolution shotgun bisulfite methylation profiling of human embryonic stem cells	Ren	(Xie et al. 2013)
methylome	hT	Basepair resolution shotgun bisulfite methylation profiling of human embryonic stem cells	Ren	(Xie et al. 2013)
methylome	hNP	Basepair resolution shotgun bisulfite methylation profiling of human embryonic stem cells	Ren	(Xie et al. 2013)
methylome	hMch	Basepair resolution shotgun bisulfite methylation profiling of human embryonic stem cells	Ren	(Xie et al. 2013)
methylome	hMs	Basepair resolution shotgun bisulfite methylation profiling of human embryonic stem cells	Ren	(Xie et al. 2013)
DNaseI	hES-H1	DNaseI hypersensitive sequencing from NIH roadmap	Stamatoyannopoulos	NIHR
DNaseI	hT	DNaseI hypersensitive sequencing from NIH roadmap	Stamatoyannopoulos	NIHR
DNaseI	hNP	DNaseI hypersensitive sequencing from NIH roadmap	Stamatoyannopoulos	NIHR
DNaseI	hMch	DNaseI hypersensitive sequencing from NIH roadmap	Stamatoyannopoulos	NIHR
DNaseI	hMs	DNaseI hypersensitive sequencing from NIH roadmap	Stamatoyannopoulos	NIHR
methylome	Normal colon	Basepair resolution shotgun bisulfite methylation profiling of normal human colon cells	Laird	(Berman et al. 2012)
methylome	Cancer colon	Basepair resolution shotgun bisulfite methylation profiling of normal human colon cells	Laird	(Berman et al. 2012)
Illumina bead array methylation profiling	Multiple tissues	Single CG measurement for 1505 CGs across multiple tissues	Esteller	(Fernandez et al. 2012)
ChIP-seq	ES	ChIP-seq for Oct4	Ng	(Chen et al. 2008)
